# Supplementary material for: Genome sequencing and comparative genomic analysis of bovine mastitis-associated Staphylococcus aureus strains from India
Source: BMC Genomics. 2023 Jan 25;24:44. doi: 10.1186/s12864-022-09090-7 (PMC9878985; doi:10.1186/s12864-022-09090-7)
Supplement: Supplementary file 1 — Additional file 1: Table S1. Salient features of Staphylococcus aureus genomes sequenced in this study [file 12864_2022_9090_MOESM1_ESM.xlsx]

## Sheet: Sheet1
Table S1. Salient faetures of Staphylococcus aureus genomes sequenced in this study
Strain	Genome size	No. of contigs	GC (%)	Total length (draft genome size)	Sequence Type (ST)	Clonal Complex (CC)	spaType	MRSA/MSSA	Isolation location	Isolation Source	Collection date	Biosample ID	Bioproject ID	NCBI Accession No.	Link
A3.1	2.73 MB	39	32.7	2732334 bp	ST243	CC30	t021	MSSA	Anand city and district, Gujarat State, India	Cow, mastitis, milk	Unknown; historical isolate	SAMN19679082	PRJNA737075	JAHNUQ010000001-JAHNUQ010000039	https://www.ncbi.nlm.nih.gov/nuccore/JAHNUQ000000000
B3	2.7 MB	87	32.8	2703082 bp	ST2454	CC8	t7867	MSSA	Barapani town, Ri Bhoi district, Meghalaya State, India	Cow, mastitis, milk	Unknown; historical isolate	SAMN19685546	PRJNA737187	JAHRIE010000001-JAHRIE010000087	https://www.ncbi.nlm.nih.gov/nuccore/JAHRIE000000000
B5	2.74 MB	35	32.74	2744933 bp	ST2454	CC8	t359	MSSA	Barapani town, Ri Bhoi district, Meghalaya State, India	Cow, mastitis, milk	Unknown; historical isolate	SAMN19685563	PRJNA737189	JAHNUS010000001-JAHNUS010000035	https://www.ncbi.nlm.nih.gov/nuccore/JAHNUS000000000
B7	2.7 MB	91	32.8	2702410 bp	ST2454	CC8	t7867	MSSA	Barapani town, Ri Bhoi district, Meghalaya State, India	Cow, mastitis, milk	Unknown; historical isolate	SAMN19685586	PRJNA737192	JAHNUT010000001-JAHNUT010000091	https://www.ncbi.nlm.nih.gov/nuccore/JAHNUT000000000
BP2	2.79 MB	64	32.82	2799867 bp	ST5	CC5	t442	MSSA	Dharwad city and district, Karnataka State, India	Bubaline, mastitis milk	2013-01-01	SAMN19690178	PRJNA737325	JAHNUW010000001-JAHNUW010000063	https://www.ncbi.nlm.nih.gov/nuccore/JAHNUW000000000
BP5	2.73 MB	51	32.64	2730338 bp	ST4967	CC97	t359	MSSA	Dharwad city and district, Karnataka State, India	Bubaline, mastitis milk	2013-01-01	SAMN19690204	PRJNA737328	JAHNUX010000001-JAHNUX010000051	https://www.ncbi.nlm.nih.gov/nuccore/JAHNUX000000000
BP7	2.79 MB	43	32.72	2791118 bp	ST5	CC5	t442	MSSA	Dharwad city and district, Karnataka State, India	Bubaline, mastitis milk	2013-01-01	SAMN19693408	PRJNA737337	JAHNUY010000001-JAHNUY010000043	https://www.ncbi.nlm.nih.gov/nuccore/JAHNUY000000000
BP8	2.73 MB	53	32.64	2735108 bp	ST2459	CC97	t4570	MSSA	Dharwad city and district, Karnataka State, India	Bubaline, mastitis milk	2013-01-01	SAMN19693998	PRJNA737423	JAHNUZ010000001-JAHNUZ010000053	https://www.ncbi.nlm.nih.gov/nuccore/JAHNUZ000000000
BP9	2.72 MB	47	32.62	2727900 bp	ST4967	CC97	Unknown	MSSA	Dharwad city and district, Karnataka State, India	Bubaline, mastitis milk	2013-01-01	SAMN19694317	PRJNA737424	JAHNVA010000001-JAHNVA010000047	https://www.ncbi.nlm.nih.gov/nuccore/JAHNVA000000000
BP15	2.72 MB	32	32.72	2726896 bp	ST2454	CC8	t1659	MSSA	Suburban Bengaluru, Bengaluru Urban district, Karnataka State, India	Bubaline, mastitis milk	2013-01-01	SAMN19694745	PRJNA737430	JAHNVB010000001-JAHNVB010000032	https://www.ncbi.nlm.nih.gov/nuccore/JAHNVB000000000
BP20	2.68 MB	37	32.64	2689948 bp	ST2454	CC8	t4812	MSSA	Suburban Bengaluru, Bengaluru Urban district, Karnataka State, India	Bubaline, mastitis milk	2013-01-01	SAMN19694754	PRJNA737435	JAHNVC010000001-JAHNVC010000037	https://www.ncbi.nlm.nih.gov/nuccore/JAHNVC000000000
H5	2.74 MB	56	32.74	2741306 bp	ST2454	CC8	Unknown	MSSA	Hyderabad city & district, Telangana State, India	Cow, mastitis, milk	Unknown; historical isolate	SAMN19695701	PRJNA737438	JAHNVD010000001-JAHNVD010000056	https://www.ncbi.nlm.nih.gov/nuccore/JAHNVD000000000
H13	2.69 MB	35	32.64	2691062 bp	ST2454	CC8	Unknown	MSSA	Hyderabad city & district, Telangana State, India	Cow, mastitis, milk	Unknown; historical isolate	SAMN19695734	PRJNA737446	JAHNVE010000001-JAHNVE010000035	https://www.ncbi.nlm.nih.gov/nuccore/JAHNVE000000000
IV5	2.74 MB	36	32.74	2743501 bp	ST2454	CC8	t7867	MSSA	Izzatnagar town, Bareilly district, Uttar Pradesh State, India	Cow, mastitis, milk	Unknown; historical isolate	SAMN19696399	PRJNA737448	JAHNVF010000001-JAHNVF010000036	https://www.ncbi.nlm.nih.gov/nuccore/JAHNVF000000000
K1	2.67 MB	62	32.69	2678282 bp	ST2459	CC97	t359	MSSA	Huskur village, Doddaballapura taluk, Bengaluru Rural district, Karnataka State, India	Cow, subclinical mastitis, milk	17/09/2009	SAMN19696527	PRJNA737454	JAHNVG010000001-JAHNVG010000062	https://www.ncbi.nlm.nih.gov/nuccore/JAHNVG000000000
K3.1	2.6 MB	59	32.7	2667869 bp	ST2454	CC8	t7286	MSSA	Huskur village, Doddaballapura taluk, Bengaluru Rural district, Karnataka State, India	Cow, subclinical mastitis, milk	17/09/2009	SAMN19696583	PRJNA737458	JAHNVH010000001-JAHNVH010000059	https://www.ncbi.nlm.nih.gov/nuccore/JAHNVH000000000
K4.1	2.68 MB	45	32.7	2681455 bp	ST2459	CC97	t359	MSSA	Huskur village, Doddaballapura taluk, Bengaluru Rural district, Karnataka State, India	Cow, subclinical mastitis, milk	17/09/2009	SAMN19696774	PRJNA737463	JAHNVI010000001-JAHNVI010000045	https://www.ncbi.nlm.nih.gov/nuccore/JAHNVI000000000
K4.2	2.6 MB	47	32.7	2729986 bp	ST2454	CC8	t7286	MSSA	Huskur village, Doddaballapura taluk, Bengaluru Rural district, Karnataka State, India	Cow, subclinical mastitis, milk	17/09/2009	SAMN19696852	PRJNA737470	JAHNVJ010000001-JAHNVJ010000047	https://www.ncbi.nlm.nih.gov/nuccore/JAHNVJ000000000
K10	2.71MB	132	32.7	2710702 bp	ST2454	CC8	t7286	MSSA	Bidar town, Bidar taluk and district, Karnataka State, India	Cow, subclinical mastitis, milk	2009-05-11	SAMN19735660	PRJNA738607	JAHSUJ010000001-JAHSUJ010000132	https://www.ncbi.nlm.nih.gov/nuccore/JAHSUJ000000000
K13	2.75 MB	65	32.69	2758596 bp	ST6	CC5	t4793	MSSA	Chikkanayakanahalli village and taluk, Tumkur district, Karnataka State, India	Cow, subclinical mastitis, milk	2009-05-11	SAMN19735769	PRJNA738609	JAHSUK010000001-JAHSUK010000065	https://www.ncbi.nlm.nih.gov/nuccore/JAHSUK000000000
K39	2.65 MB	40	32.66	2654333 bp	ST5360	CC1	Unknown	MSSA	Bengaluru city, Bengaluru Urban district, Karnataka State, India	Cow, subclinical mastitis, milk	2009-06-10	SAMN19735928	PRJNA738618	JAHSUQ010000001-JAHSUQ010000040	https://www.ncbi.nlm.nih.gov/nuccore/JAHSUQ000000000
K41	2.71 MB	33	32.71	2717042 bp	ST2454	CC8	t7286	MSSA	Hessaraghatta suburban village, Bengaluru North taluk, Bengaluru Urban district, Karnataka State, India	Cow, subclinical mastitis, milk	15/12/2009	SAMN19737197	PRJNA738677	JAHSUR010000001-JAHSUR010000033	https://www.ncbi.nlm.nih.gov/nuccore/JAHSUR000000000
K68	2.6 MB	53	32.8	2614954 bp	ST4968	CC8	t10760	MSSA	Ballur village, Anekal taluk, Bengaluru Rural district, Karnataka State	Cow, subclinical mastitis, milk	20/10/2010	SAMN19737264	PRJNA738683	JAHSUU010000001-JAHSUU010000051	https://www.ncbi.nlm.nih.gov/nuccore/JAHSUU000000000
K77	2.68 MB	51	32.7	2689444 bp	ST2459	CC97	t2770	MSSA	Thimmanayakanahalli village, Anekal taluk, Bengaluru Rural district, Karnataka State, India	Cow, subclinical mastitis, milk	20/10/2010	SAMN19737270	PRJNA738687	JAHSUV010000001-JAHSUV010000050	https://www.ncbi.nlm.nih.gov/nuccore/JAHSUV000000000
K109	2.58 MB	51	32.8	2588690 bp	ST4968	CC8	t10760	MSSA	Hamilapur village, Bidar taluk and district, Karnataka State, India	Cow, subclinical mastitis, milk	24/01/2011	SAMN19714074	PRJNA738138	JAHMIQ010000001-JAHMIQ010000051	https://www.ncbi.nlm.nih.gov/nuccore/JAHMIQ000000000
K111	2.6 MB	50	32.6	2650102 bp	ST4968	CC8	t10760	MSSA	Hamilapur village, Bidar taluk and district, Karnataka State, India	Cow, subclinical mastitis, milk	24/01/2011	SAMN19700767	PRJNA737592	JAHLZP010000001-JAHLZP010000050	https://www.ncbi.nlm.nih.gov/nuccore/JAHLZP000000000
K113	2.70 MB	35	32.72	2708026 bp	ST2454	CC8	t4812	MSSA	Hamilapur village, Bidar taluk and district, Karnataka State, India	Cow, subclinical mastitis, milk	24/01/2011	SAMN19700808	PRJNA737606	JAHLZQ010000001-JAHLZQ010000035	https://www.ncbi.nlm.nih.gov/nuccore/JAHLZQ000000000
K115	2.70 MB	36	32.72	2706216 bp	ST2454	CC8	Unknown	MSSA	Bidar town, Bidar taluk and district, Karnataka State, India	Cow, subclinical mastitis, milk	25/01/2011	SAMN19707127	PRJNA737629	JAHLZR010000001-JAHLZR010000036	https://www.ncbi.nlm.nih.gov/nuccore/JAHLZR000000000
K117.1	2.70 MB	31	32.72	2709149 bp	ST2454	CC8	Unknown	MSSA	Bidar town, Bidar taluk and district, Karnataka State, India	Cow, subclinical mastitis, milk	25/01/2011	SAMN19707164	PRJNA737630	JAHLZS010000001-JAHLZS010000031	https://www.ncbi.nlm.nih.gov/nuccore/JAHLZS000000000
K124	2.70 MB	48	32.66	2700972 bp	ST2453	CC97	t267	MSSA	Bidar town, Bidar taluk and district, Karnataka State, India	Cow, subclinical mastitis, milk	26/01/2011	SAMN19707225	PRJNA737640	JAHLZI010000001-JAHLZI010000048	https://www.ncbi.nlm.nih.gov/nuccore/JAHLZI000000000
K133	2.73 MB	50	32.64	2736240 bp	ST1687	CC97	Unknown	MSSA	Gunnahalli village, Bidar taluk and district, Karnataka State, India	Cow, subclinical mastitis, milk	2011-02-02	SAMN19707253	PRJNA737642	JAHLZJ010000001-JAHLZJ010000050	https://www.ncbi.nlm.nih.gov/nuccore/JAHLZJ000000000
K139	2.72MB	47	32.8	2720454 bp	ST2454	CC8	Unknown	MSSA	Gunnahalli village, Bidar taluk and district, Karnataka State, India	Cow, subclinical mastitis, milk	2011-04-02	SAMN19707359	PRJNA737644	JAHLZK010000001-JAHLZK010000045	https://www.ncbi.nlm.nih.gov/nuccore/JAHLZK000000000
K152	2.75 MB	47	32.72	2752523 bp	ST672	–	t3841	MSSA	Mandakanahalli village, Bidar taluk and district, Karnataka State, India	Cow, subclinical mastitis, milk	2011-04-02	SAMN19707558	PRJNA737651	JAHLZL010000001-JAHLZL010000047	https://www.ncbi.nlm.nih.gov/nuccore/JAHLZL000000000
K159	2.70 MB	61	32.68	2705109 bp	ST2459	CC97	t359	MSSA	Jajanmugali village, Basavakalyana taluk, Bidar district, Karnataka State, India	Cow, subclinical mastitis, milk	2011-02-02	SAMN19707559	PRJNA737657	JAHLZM010000001-JAHLZM010000061	https://www.ncbi.nlm.nih.gov/nuccore/JAHLZM000000000
K170	2.76 MB	47	32.8	2762636 bp	ST580	–	t10385	MSSA	Kadwad village, Bidar taluk and district, Karnataka State, India	Cow, subclinical mastitis, milk	2011-04-02	SAMN19708250	PRJNA737744	JAHLZO010000001-JAHLZO010000046	https://www.ncbi.nlm.nih.gov/nuccore/JAHLZO000000000
K181	2.73 MB	27	32.66	2732921 bp	ST4976	–	t519	MSSA	Bidar town, Bidar taluk and district, Karnataka State, India	Cow, clinical mastitis, milk	Unknown	SAMN19708424	PRJNA737749	JAHLZT010000001-JAHLZT010000027	https://www.ncbi.nlm.nih.gov/nuccore/JAHLZT000000000
K182	2.75 MB	37	32.7	2751002 bp	ST672	–	t3841	MSSA	Bidar town, Bidar taluk and district, Karnataka State, India	Cow, clinical mastitis, milk	Unknown	SAMN19711967	PRJNA737752	JAHLZU010000001-JAHLZU010000037	https://www.ncbi.nlm.nih.gov/nuccore/JAHLZU000000000
K186	2.6 MB	26	32.7	2658248 bp	ST4968	CC8	t10760	MSSA	Bidar town, Bidar taluk and district, Karnataka State, India	Cow, clinical mastitis, milk	Unknown	SAMN19714130	PRJNA738146	JAHMIR010000001-JAHMIR010000051	https://www.ncbi.nlm.nih.gov/nuccore/JAHMIR000000000
K187	2.66 MB	24	32.7	2661209 bp	ST2454	CC8	t7867	MSSA	Bidar town, Bidar taluk and district, Karnataka State, India	Cow, clinical mastitis, milk	Unknown	SAMN19712534	PRJNA737770	JAHLZV010000001-JAHLZV010000024	https://www.ncbi.nlm.nih.gov/nuccore/JAHLZV000000000
UP13	2.72 MB	54	32.67	2720711 bp	ST97	CC97	t4522	MSSA	Uppinangadi town, Dakshina Kannada district, Karnataka State, India	Cow, subclinical mastitis, milk	2011-01-10	SAMN19713322	PRJNA737799	JAHMIO010000001-JAHMIO010000054	https://www.ncbi.nlm.nih.gov/nuccore/JAHMIO000000000
UP15	2.66 MB	42	32.65	2660311 bp	ST5098	CC1	t4522	MSSA	Uppinangadi town, Dakshina Kannada district, Karnataka State, India	Cow, subclinical mastitis, milk	2011-01-10	SAMN19713669	PRJNA737910	JAHMIP010000001-JAHMIP010000042	https://www.ncbi.nlm.nih.gov/nuccore/JAHMIP000000000
