# Supplementary material for: Genome sequencing and comparative genomic analysis of bovine mastitis-associated Staphylococcus aureus strains from India
Source: BMC Genomics. 2023 Jan 25;24:44. doi: 10.1186/s12864-022-09090-7 (PMC9878985; doi:10.1186/s12864-022-09090-7)
Supplement: Supplementary file 2 — Additional file 2. [file 12864_2022_9090_MOESM2_ESM.xlsx]

## Sheet: Sheet1
Summary of 198 S. aureus genome sequences reported hitherto from India, including the 41 genomes sequenced in this study
Genome Name	Contigs	Genome Length	GC Content (%)	No. of CDS	Genome Status	Sequence Type (ST)	Clonal Complex (CC)	Isolation Host	Geographical Location	Collection Date	Sequencing Centers	Sequencing Platform	Assembly Method	Genome Quality
Staphylococcus aureus subsp. aureus 118	78	2761398	32.6	2569	WGS	ST772	CC1	Human	India: Bangalore	2008	National Center for Biological Sciences	Illumina HiSeq1000	Velvet v. 1.2.01	Good
Staphylococcus aureus subsp. aureus 120	56	2776484	32.6	2592	WGS	ST772	CC1	Human	India	2009	National Center for Biological Sciences	Illumina HiSeq	Velvet v. 1.2.03	Good
Staphylococcus aureus subsp. aureus 333	54	2761324	32.7	2580	WGS	ST772	CC1	Human	India	2010	National Center for Biological Sciences	Illumina HiSeq	Velvet v. 1.2.03	Good
Staphylococcus aureus subsp. aureus 3989	43	2763653	32.7	2564	WGS	ST772	CC1	Human	India	2007	National Center for Biological Sciences	Illumina HiSeq	Velvet v. 1.2.03	Good
Staphylococcus aureus subsp. aureus VH60	44	2769926	32.6	2579	WGS	ST772	CC1	Human	India: Bangalore, Victoria Hospital	2007	National Center for Biological Sciences	Illumina HiSeq	Velvet v. 1.2.03	Good
Staphylococcus aureus 3957	43	2808173	32.3	2629	WGS	ST772	CC1	Human	India	2007	National Center for Biological Sciences	Illumina HiSeq	Velvet v. 1.2.03	Good
Staphylococcus aureus LVP2	73	2860791	32.2	2706	WGS	ST772	CC1	Human	India	2010	National Center for Biological Sciences	Illumina HiSeq	Velvet v. 1.2.03	Good
Staphylococcus aureus VH221	111	2748523	32.7	2566	WGS	ST672	–	Human	India	2007	National Center for Biological Sciences	Illumina HiSeq	Velvet v. 1.2.03	Good
Staphylococcus aureus LVP5	29	2757664	32.7	2606	WGS	ST672	–	Human	India	2010	National Center for Biological Sciences	Illumina HiSeq	Velvet v. 1.2.03	Good
Staphylococcus aureus strain VB12268	159	2875859	32.72	3138	WGS	ST672	–	Human	India	2016	Christian Medical College	IonTorrent	SPAdes v. 5.0.0	Good
Staphylococcus aureus strain VBV9352	120	2826284	32.68	3069	WGS	ST772	CC1	Human	India	2016	Christian Medical College	IonTorrent	SPAdes v. 5.0.0	Good
Staphylococcus aureus strain VB23686	72	2762111	32.7	2751	WGS	ST772	CC1	Human	India	2015	Christian Medical College	IonTorrent	SPAdes v. 5.0.0	Good
Staphylococcus aureus strain VB35316	64	2767234	32.68	2755	WGS	ST72	CC8	Human	India: Vellore	2015	Christian Medical College	IonTorrent	SPAdes v. 5.0.0.0	Good
Staphylococcus aureus strain VB44094	95	2768347	32.72	2798	WGS	ST22	CC22	Human	India: Vellore	2015	Christian Medical College	IonTorrent	SPAdes v. 5.0.0.0	Good
Staphylococcus aureus strain VB43011	48	2769719	32.67	2739	WGS	–	–	Human	India: Vellore	2016	Christian Medical College	IonTorrent	SPAdes v. 5.0.0.0	Good
Staphylococcus aureus strain MRSARF-10	83	2684042	32.73	2563	WGS	ST243	CC30	Fish	India: Veraval, Gujarat	29-Dec-2012	ICAR-Veraval Research Centre of CIFT	Illumina HiSeq	SPAdes v. 3.10.0	Good
Staphylococcus aureus strain MRSARF-7	60	2675851	32.69	2557	WGS	ST243	C30	Fish	India: Veraval, Gujarat	29-Dec-2012	ICAR-Veraval Research Centre of CIFT	Illumina HiSeq	SPAdes v. 3.10.0	Good
Staphylococcus aureus strain smg07	79	2984231	32.62	3105	WGS	ST239	CC8	Human	India:Delhi	2014-03-10	Gulbarga University	Illumina NextSeq 500	SPAdes v. 3.09	Good
Staphylococcus aureus strain smg11	179	2750438	32.78	2858	WGS	ST8	CC8	Human	India: Kerala, Plakkad	2014-09-10	Gulbarga University	Illumina NextSeq 500	SPAdes v. 3.09	Good
Staphylococcus aureus strain K5	1	2718638	32.7478	2773	Complete	ST2454	CC8	Cattle	India:Anand	01-Aug-2014	CENTER FOR INTERDISCIPLINARY STUDIES IN SCIENCE AND TECHNOLOGY	IonTorrent	GS De Novo Assembler v. July 2016	Good
Staphylococcus aureus strain VB30101	167	2788370	32.6107	2880	WGS	ST772	CC1	Human	India	2014	Christian Medical College	IonTorrent	SPAdes v. V.5.0	Good
Staphylococcus aureus strain VB32131	70	2780372	32.6997	2843	WGS	ST772	CC1	Human	India	2017	Christian Medical College	IonTorrent	SPAdes v. V.5.0	Good
Staphylococcus aureus strain VB31794	91	2810505	32.7064	2887	WGS	ST772	CC1	Human	India	2014	Christian Medical College	IonTorrent	SPAdes v. V.5.0	Good
Staphylococcus aureus strain VB2304	77	2824170	32.7078	2931	WGS	ST772	CC1	Human	India	2014	Christian Medical College	IonTorrent	SPAdes v. V.5.0	Good
Staphylococcus aureus strain VB4126	570	2986742	32.8129	3640	WGS	ST772	CC1	Human	India	2016	Christian Medical College	IonTorrent	SPAdes v. V.5.0	Good
Staphylococcus aureus strain VB1425	72	2762111	32.6952	2805	WGS	ST772	CC1	Human	India	2015	Christian Medical College	IonTorrent	SPAdes v. V.5.0	Good
Staphylococcus aureus strain VB28228	90	2778437	32.6708	2854	WGS	ST772	CC1	Human	India	2015	Christian Medical College	IonTorrent	SPAdes v. V.5.0	Good
Staphylococcus aureus strain VB28729	273	2952075	32.9445	3244	WGS	ST772	CC1	Human	India	2017	Christian Medical College	IonTorrent	SPAdes v. V.5.0	Good
Staphylococcus aureus strain VB14806	134	2851968	32.7033	2994	WGS	ST772	CC1	Human	India	2014	Christian Medical College	IonTorrent	SPAdes v. V.5.0	Good
Staphylococcus aureus strain VB7336	145	2839966	32.6721	3001	WGS	ST772	CC1	Human	India	2018	Christian Medical College	IonTorrent	SPAdes v. V.5.0	Good
Staphylococcus aureus strain VB20921	62	2816142	32.7089	2890	WGS	ST772	CC1	Human	India	2018	Christian Medical College	IonTorrent	SPAdes v. V.5.0	Good
Staphylococcus aureus strain VB14915	91	2810505	32.7064	2887	WGS	ST772	CC1	Human	India	2017	Christian Medical College	IonTorrent	SPAdes v. V.5.0	Good
Staphylococcus aureus strain VB16446	63	2777479	32.6737	2831	WGS	ST772	CC1	Human	India	2017	Christian Medical College	IonTorrent	SPAdes v. V.5.0	Good
Staphylococcus aureus strain VB10363	83	2786811	32.6716	2864	WGS	ST772	CC1	Human	India	2016	Christian Medical College	IonTorrent	SPAdes v. V.5.0	Good
Staphylococcus aureus strain VB24282	63	2777479	32.6737	2831	WGS	ST772	CC1	Human	India	2017	Christian Medical College	IonTorrent	SPAdes v. V.5.0	Good
Staphylococcus aureus strain VB7752	76	2787609	32.7227	2849	WGS	ST772	CC1	Human	India	2016	Christian Medical College	IonTorrent	SPAdes v. V.5.0	Good
Staphylococcus aureus strain VB14468	148	2854947	32.9348	2985	WGS	ST772	CC1	Human	India	2018	Christian Medical College	IonTorrent	SPAdes v. V.5.0	Good
Staphylococcus aureus strain VB14080	111	2793489	32.729	2889	WGS	ST772	CC1	Human	India	2016	Christian Medical College	IonTorrent	SPAdes v. V.5.0	Good
Staphylococcus aureus strain VB1281	294	2874475	32.7202	3164	WGS	ST772	CC1	Human	India	2015	Christian Medical College	IonTorrent	SPAdes v. V.5.0	Good
Staphylococcus aureus strain VB8852	273	2952075	32.9445	3244	WGS	ST772	CC1	Human	India	2016	Christian Medical College	IonTorrent	SPAdes v. V.5.0	Good
Staphylococcus aureus strain VB9621	67	2784666	32.6643	2845	WGS	ST772	CC1	Human	India	2016	Christian Medical College	IonTorrent	SPAdes v. V.5.0	Good
Staphylococcus aureus strain VB12492	80	2779832	32.7096	2825	WGS	ST772	CC1	Human	India	2018	Christian Medical College	IonTorrent	SPAdes v. V.5.0	Good
Staphylococcus aureus strain VB13872	80	2783224	32.6652	2851	WGS	ST772	CC1	Human	India	2017	Christian Medical College	IonTorrent	SPAdes v. V.5.0	Good
Staphylococcus aureus strain VB8215	72	2775073	32.6795	2833	WGS	ST772	CC1	Human	India	2016	Christian Medical College	IonTorrent	SPAdes v. V.5.0	Good
Staphylococcus aureus strain VB103	71	2774223	32.6722	2829	WGS	ST772	CC1	Human	India	2018	Christian Medical College	IonTorrent	SPAdes v. V.5.0	Good
Staphylococcus aureus strain VB25679	112	2767943	32.7209	2899	WGS	ST22	ST22	Human	India	2016	Christian Medical College	IonTorrent	SPAdes v. V.5.0	Good
Staphylococcus aureus strain VB7185	81	2992963	32.6861	3182	WGS	ST368	CC8	Human	India	2016	Christian Medical College	IonTorrent	SPAdes v. V.5.0	Good
Staphylococcus aureus strain VB14511	736	3287881	32.7778	4212	WGS	ST239	CC8	Human	India	2017	Christian Medical College	IonTorrent	SPAdes v. V.5.0	Good
Staphylococcus aureus strain VB9190	374	3058536	32.7652	3573	WGS	ST239	CC8	Human	India	2014	Christian Medical College	IonTorrent	SPAdes v. V.5.0	Good
Staphylococcus aureus strain VB1919	686	3119503	33.7948	3855	WGS	ST22	ST22	Human	India	2017	Christian Medical College	IonTorrent	SPAdes v. 5.0	Good
Staphylococcus aureus strain VB679	77	2824170	32.7078	2931	WGS	ST772	CC1	Human	India	2016	Christian Medical College	IonTorrent	SPAdes v. 5.0	Good
Staphylococcus aureus strain VB31683	124	2772400	32.7043	2833	WGS	ST22	ST22	Human	India	2015	Christian Medical College	IonTorrent	SPAdes v. 5.0.0	Good
Staphylococcus aureus strain VB16578	97	2785068	32.663	2789	WGS	ST772	CC1	Human	India: Vellore	2015	Christian Medical College	IonTorrent	SPAdes v. 5.0.0.0	Good
Staphylococcus aureus strain VB9882	104	2771270	32.7864	2806	WGS	ST2371	ST22	Human	India: Vellore	2015	Christian Medical College	IonTorrent	SPAdes v. 5	Good
Staphylococcus aureus strain VB9939	296	2810144	32.5781	2908	WGS	–	–	Human	India: Vellore	2015	Christian Medical College	IonTorrent	SPAdes v. 5.0.0.0	Good
Staphylococcus aureus strain 2016	74	2722087	32.7799	2718	WGS	ST580	–	Human	India: Vellore	2015	Christian Medical College	IonTorrent	SPAdes v. 5.0.0.0	Good
Staphylococcus aureus strain VB1490	120	2972175	32.6648	3141	WGS	ST239	CC8	Human	India: Vellore	2015	Christian Medical College	IonTorrent	SPAdes v. 5.0.0.0	Good
Staphylococcus aureus strain VB44746	176	2833292	32.6913	2937	WGS	ST1290	CC1	Human	India: Vellore	2015	Christian Medical College	IonTorrent	SPAdes v. 5.0.0.0	Good
Staphylococcus aureus strain VB20017	302	2837085	32.6627	3006	WGS	ST2371	CC22	Human	India: Vellore	2015	Christian Medical College	IonTorrent	SPAdes v. 5.0.0.0	Good
Staphylococcus aureus strain VB46389	167	2788370	32.6107	2816	WGS	ST772	CC1	Human	India: Vellore	2015	Christian Medical College	IonTorrent	SPAdes v. 5.0.0.0	Good
Staphylococcus aureus strain SA643	18	3024527	32.6061	3082	WGS	ST239	CC8	Human	India: Delhi	2014	ICAR-National Institute of Veterinary Epidemiology and Disease Informatics	Illumina HiSeq	SPAdes v. 3.14.1	Good
Staphylococcus aureus strain G11	19	2803184	32.7554	2802	WGS	ST22	CC22	Dog	India: Gujarat	2017	ICAR-National Institute of Veterinary Epidemiology and Disease Informatics	Illumina HiSeq	SPAdes v. 3.14.1	Good
Staphylococcus aureus strain G14	16	2804428	32.7571	2801	WGS	ST22	CC22	Dog	India: Gujarat	2018	ICAR-National Institute of Veterinary Epidemiology and Disease Informatics	Illumina HiSeq	SPAdes v. 3.14.1	Good
Staphylococcus aureus strain MRSA - AMRF 4	2	2917593	32.8169	2938	Complete	ST2066	–	Human	India:Madurai	–	Aravind Medical Research Foundation	Oxford Nanopore MiniION	Canu v. 1.8	Good
Staphylococcus aureus strain MRSA - AMRF 5	2	2941588	32.8813	2960	Complete	ST772	CC1	Human	India:Madurai	–	Aravind Medical Research Foundation	Oxford Nanopore MiniION	Canu v. 1.8	Good
Staphylococcus aureus strain MRSA - AMRF 6	2	2892675	32.7857	2913	Complete	ST2066	–	Human	India:Madurai	–	Aravind Medical Research Foundation	Oxford Nanopore MiniION	Canu v. 1.8	Good
Staphylococcus aureus strain MRSA - AMRF 3	2	2853272	32.8243	2791	Complete	ST772	CC1	Human	India:Madurai	–	Aravind Medical Research Foundation	Oxford Nanopore MiniION	Canu v. 1.8	Good
Staphylococcus aureus strain K25B strain K25C	1	2750508	32.7008	2719	Complete	ST3881	–	Cattle	India: Karnataka	2016	ICAR-National Institute of Veterinary Epidemiology and Disease Informatics	Illumina HiSeq	SPAdes v. 3.14.1	Good
Staphylococcus aureus strain KM24	1	2612544	32.7726	2653	Complete	ST3881	–	Cattle	India: Karnataka	2018	ICAR-National Institute of Veterinary Epidemiology and Disease Informatics	Illumina HiSeq	Spades v. 3.14.1	Good
Staphylococcus aureus strain KM200	5	2735791	32.6668	2697	Complete	ST2459	CC97	Cattle	India: Karnataka	2018	ICAR-National Institute of Veterinary Epidemiology and Disease Informatics	Illumina HiSeq	Spades v. 3.14.1	Good
Staphylococcus aureus strain KM218	10	2799428	32.6018	2760	Complete	ST1687	CC97	Cattle	India: Karnataka	2018	ICAR-National Institute of Veterinary Epidemiology and Disease Informatics	Illumina HiSeq	Spades v. 3.14.1	Good
Staphylococcus aureus strain KM166	8	2801855	32.6027	2775	Complete	ST1687	CC97	Cattle	India: Karnataka	2018	ICAR-National Institute of Veterinary Epidemiology and Disease Informatics	Illumina HiSeq	Spades v. 3.14.1	Good
Staphylococcus aureus strain KHS103	1	2750408	32.7008	2719	Complete	ST3881	–	Human	India: Karnataka	2019	ICAR-National Institute of Veterinary Epidemiology and Disease Informatics	Illumina HiSeq	Spades v. 3.14.1	Good
Staphylococcus aureus strain LVP-7	32	2849734	32.7044	2784	WGS	ST88	–	Human	India	12-Aug-2010	Indian Institute of Science (IISc)	Illumina HiSeq	SPAdes v. 3.14.1	Good
Staphylococcus aureus strain Kn36M_TKDBRS	66	2739072	32.6865	2701	WGS	ST789	CC8	Cattle	India:Haryana	2017-01-17	International Livestock Research Institute	Illumina HiSeq	SPAdes v. 3.14.1	Good
Staphylococcus aureus strain Kt20RM_TKDBRS	72	2852604	32.7194	2877	WGS	ST22	CC22	Cattle	India:Haryana	2017-01-31	International Livestock Research Institute	Illumina HiSeq	SPAdes v. 3.14.1	Good
Staphylococcus aureus strain SP3095	21	2796281	32.7163	2755	WGS	ST6	CC5	Human	India: Vellore	2020	Christian Medical College, Vellore	Illumina HiSeq	SPAdes v. 3.14.1	Good
Staphylococcus aureus strain SP2795	86	2806065	32.6939	2813	WGS	ST6	CC5	Human	India: Vellore	2020	Christian Medical College, Vellore	Illumina HiSeq	SPAdes v. 3.14.1	Good
Staphylococcus aureus strain SP3106	85	2806543	32.6944	2810	WGS	ST6659	CC22	Human	India: Vellore	2020	Christian Medical College, Vellore	Illumina HiSeq	SPAdes v. 3.14.1	Good
Staphylococcus aureus strain SP3067	36	2785949	32.7185	2761	WGS	ST121	–	Human	India: Vellore	2020	Christian Medical College, Vellore	Illumina HiSeq	SPAdes v. 3.14.1	Good
Staphylococcus aureus strain SP2936	34	2781547	32.743	2757	WGS	ST121	–	Human	India: Vellore	2020	Christian Medical College, Vellore	Illumina HiSeq	SPAdes v. 3.14.1	Good
Staphylococcus aureus strain SP2994	30	2761362	32.6665	2710	WGS	ST72	CC8	Human	India: Vellore	2020	Christian Medical College, Vellore	Illumina HiSeq	SPAdes v. 3.14.1	Good
Staphylococcus aureus strain SP3310	39	2821283	32.6972	2806	WGS	ST789	CC8	Human	India: Vellore	2020	Christian Medical College, Vellore	Illumina HiSeq	SPAdes v. 3.14.1	Good
Staphylococcus aureus strain SP3230	86	2806019	32.6923	2809	WGS	ST6659	CC22	Human	India: Vellore	2020	Christian Medical College, Vellore	Illumina HiSeq	SPAdes v. 3.14.1	Good
Staphylococcus aureus strain SP2424	30	2763513	32.7337	2740	WGS	ST672	–	Human	India: Vellore	2020	Christian Medical College, Vellore	Illumina HiSeq	SPAdes v. 3.14.1	Good
Staphylococcus aureus strain SP3448	79	2774255	32.7169	2765	WGS	ST22	CC22	Human	India: Vellore	2020	Christian Medical College, Vellore	Illumina HiSeq	SPAdes v. 3.14.1	Good
Staphylococcus aureus strain SP2467	30	2761721	32.7348	2733	WGS	ST672	–	Human	India: Vellore	2020	Christian Medical College, Vellore	Illumina HiSeq	SPAdes v. 3.14.1	Good
Staphylococcus aureus strain SP2569	30	2763513	32.7336	2744	WGS	ST672	–	Human	India: Vellore	2020	Christian Medical College, Vellore	Illumina HiSeq	SPAdes v. 3.14.1	Good
Staphylococcus aureus strain SP3504	46	2752367	32.727	2710	WGS	ST1482	CC30	Human	India: Vellore	2020	Christian Medical College, Vellore	Illumina HiSeq	SPAdes v. 3.14.1	Good
Staphylococcus aureus strain SP2924	39	2780717	32.7427	2757	WGS	ST121	–	Human	India: Vellore	2020	Christian Medical College, Vellore	Illumina HiSeq	SPAdes v. 3.14.1	Good
Staphylococcus aureus strain SP3508	28	2707430	32.7755	2643	WGS	ST291	–	Human	India: Vellore	2020	Christian Medical College, Vellore	Illumina HiSeq	SPAdes v. 3.14.1	Good
Staphylococcus aureus strain SP2532	38	2773963	32.66	2728	WGS	ST6658	CC8	Human	India: Vellore	2020	Christian Medical College, Vellore	Illumina HiSeq	SPAdes v. 3.14.1	Good
Staphylococcus aureus strain 208	43	2808013	32.7357	2778	WGS	ST672	–	Fish	India: Assam	2019	Indian Council of Agricultural Research-Central Institute of Fisheries and Technology	Illumina HiSeq	SPAdes v. 1.13.4	Good
Staphylococcus aureus strain K111	50	2650102	32.5733	2587	WGS	ST672	–	Cattle	India: Hamilapur village, Bidar taluk and district, Karnataka	2011-01-24	Madurai Kamaraj University	Illumina	SPAdes v. 3.11.1	Good
Staphylococcus aureus strain K113	35	2708026	32.724	2682	WGS	ST2454	CC8	Cattle	India: Hamilapur village, Bidar taluk, Karnataka	2011-01-24	Madurai Kamaraj University	Illumina	SPAdes v. 3.11.1	Good
Staphylococcus aureus strain K139	45	2712956	32.6936	2694	WGS	ST2454	CC8	Cattle	India: Gunnahalli village, Bidar taluk and district, Karnataka	2011-02-04	Madurai Kamaraj University	Illumina	SPAdes v. 3.11.1	Good
Staphylococcus aureus strain K115	36	2706216	32.7153	2686	WGS	ST2454	CC8	Cattle	India: Bidar town, Bidar taluk and district, Karnataka	2011-01-25	Madurai Kamaraj University	Illumina	SPAdes v. 3.11.1	Good
Staphylococcus aureus strain K133	50	2736240	32.6399	2701	WGS	ST1687	CC97	Cattle	India: Gunnahalli village, Bidar taluk and district, Karnataka	2011-02-02	Madurai Kamaraj University	Illumina	SPAdes v. 3.11.1	Good
Staphylococcus aureus strain K124	48	2700972	32.6641	2679	WGS	ST2453	CC97	Cattle	India: Bidar town, Bidar taluk and district, Karnataka	2011-01-26	Madurai Kamaraj University	Illumina	SPAdes v. 3.11.1	Good
Staphylococcus aureus strain K152	47	2752523	32.7158	2728	WGS	ST672	–	Cattle	India: Mandakanahalli village, Bidar taluk and district, Karnataka	2011-02-04	Madurai Kamaraj University	Illumina	SPAdes v. 3.11.1	Good
Staphylococcus aureus strain K117.1	31	2709149	32.7194	2686	WGS	ST2454	CC8	Cattle	India: Bidar town, Bidar taluk and district, Karnataka	2011-01-25	Madurai Kamaraj University	Illumina	SPAdes v. 3.11.1	Good
Staphylococcus aureus strain K187	24	2661209	32.6661	2599	WGS	ST2454	CC8	Cattle	India: Bidar town, Bidar taluk and district, Karnataka	2011-02-04	Madurai Kamaraj University	Illumina	SPAdes v. 3.11.1	Good
Staphylococcus aureus strain K181	27	2732921	32.6622	2720	WGS	ST4976	–	Cattle	India: Bidar town, Bidar taluk and district, Karnataka	2011-02-04	Madurai Kamaraj University	Illumina	SPAdes v. 3.11.1	Good
Staphylococcus aureus strain K182	37	2751002	32.7024	2723	WGS	ST672	–	Cattle	India: Bidar town, Bidar taluk and district, Karnataka	2011-02-04	Madurai Kamaraj University	Illumina	SPAdes v. 3.11.1	Good
Staphylococcus aureus strain K170	46	2761668	32.7943	2742	WGS	ST580	–	Cattle	India: Kadwad village, Bidar taluk and district, Karnataka	2011-02-04	Madurai Kamaraj University	Illumina	SPAdes v. 3.11.1	Good
Staphylococcus aureus strain S137	69	2815640	32.7214	2787	WGS	ST772	CC1	Water	India: Kerala	2018-10-30	ICAR-National Institute of Veterinary Epidemiology and Disease Informatics	Illumina HiSeq	SPAdes v. 3.14.1	Good
Staphylococcus aureus strain S136	74	2815739	32.7201	2791	WGS	ST772	CC1	Sediment	India: Kerala	2018-10-30	ICAR-National Institute of Veterinary Epidemiology and Disease Informatics	Illumina HiSeq	SPAdes v. 3.14.1	Good
Staphylococcus aureus strain S252	74	2815520	32.7178	2793	WGS	ST772	CC1	Shrimp	India: Kerala	2019-06-15	ICAR-National Institute of Veterinary Epidemiology and Disease Informatics	Illumina HiSeq	SPAdes v. 3.14.1	Good
Staphylococcus aureus strain S248	65	2814731	32.7198	2791	WGS	ST772	CC1	Sediment	India: Kerala	2019-06-15	ICAR-National Institute of Veterinary Epidemiology and Disease Informatics	Illumina HiSeq	SPAdes v. 3.14.1	Good
Staphylococcus aureus strain S249	74	2815468	32.7196	2792	WGS	ST772	CC1	Water	India: Kerala	2019-06-15	ICAR-National Institute of Veterinary Epidemiology and Disease Informatics	Illumina HiSeq	SPAdes v. 3.14.1	Good
Staphylococcus aureus strain S251	71	2814878	32.7174	2791	WGS	ST772	CC1	Shrimp	India: Kerala	2019-06-15	ICAR-National Institute of Veterinary Epidemiology and Disease Informatics	Illumina HiSeq	SPAdes v. 3.14.1	Good
Staphylococcus aureus strain S250	70	2815595	32.721	2789	WGS	ST772	CC1	Water	India: Kerala	2019-06-15	ICAR-National Institute of Veterinary Epidemiology and Disease Informatics	Illumina HiSeq	SPAdes v. 3.14.1	Good
Staphylococcus aureus strain S169	62	2766229	32.7344	2732	WGS	ST1482	CC30	Human	India: Assam	2014-06-15	ICAR-National Institute of Veterinary Epidemiology and Disease Informatics	Illumina HiSeq	SPAdes v. 3.14.1	Good
Staphylococcus aureus strain S170	54	2754966	32.7078	2693	WGS	ST772	CC1	Human	India: Assam	2019-08-10	ICAR-National Institute of Veterinary Epidemiology and Disease Informatics	Illumina HiSeq	SPAdes v. 3.14.1	Good
Staphylococcus aureus strain S167	29	2775392	32.7429	2733	WGS	ST672	–	Human	India: Assam	2014-06-15	ICAR-National Institute of Veterinary Epidemiology and Disease Informatics	Illumina HiSeq	SPAdes v. 3.14.1	Good
Staphylococcus aureus strain S166	61	2786028	32.7148	2741	WGS	ST772	CC1	Human	India: Assam	2014-06-15	ICAR-National Institute of Veterinary Epidemiology and Disease Informatics	Illumina HiSeq	SPAdes v. 3.14.1	Good
Staphylococcus aureus strain S259	66	2802297	32.7541	2797	WGS	ST30	CC30	Human	India: Assam	2014-06-15	ICAR-National Institute of Veterinary Epidemiology and Disease Informatics	Illumina HiSeq	SPAdes v. 3.14.1	Good
Staphylococcus aureus strain S164	65	2755798	32.7779	2714	WGS	ST1482	CC30	Human	India: Assam	2014-06-15	ICAR-National Institute of Veterinary Epidemiology and Disease Informatics	Illumina HiSeq	SPAdes v. 3.14.1	Good
Staphylococcus aureus strain S264	34	2745755	32.6863	2687	WGS	ST12	–	Human	India: Assam	2014-06-15	ICAR-National Institute of Veterinary Epidemiology and Disease Informatics	Illumina HiSeq	SPAdes v. 3.14.1	Good
Staphylococcus aureus strain S258	31	2774826	32.7291	2732	WGS	ST6	CC5	Human	India: Assam	2014-06-15	ICAR-National Institute of Veterinary Epidemiology and Disease Informatics	Illumina HiSeq	SPAdes v. 3.14.1	Good
Staphylococcus aureus strain S255	44	2806912	32.755	2787	WGS	ST5	CC5	Human	India: Assam	2015-02-02	ICAR-National Institute of Veterinary Epidemiology and Disease Informatics	Illumina HiSeq	SPAdes v. 3.14.1	Good
Staphylococcus aureus strain S257	45	2816226	32.7719	2811	WGS	ST672	–	Human	India: Assam	2014-06-15	ICAR-National Institute of Veterinary Epidemiology and Disease Informatics	Illumina HiSeq	SPAdes v. 3.14.1	Good
Staphylococcus aureus strain S263	26	2749242	32.6978	2665	WGS	ST1	CC1	Human	India: Assam	2014-06-15	ICAR-National Institute of Veterinary Epidemiology and Disease Informatics	Illumina HiSeq	SPAdes v. 3.14.1	Good
Staphylococcus aureus strain S175	44	2748828	32.6995	2693	WGS	ST772	CC1	Human	India: Assam	2014-06-15	ICAR-National Institute of Veterinary Epidemiology and Disease Informatics	Illumina HiSeq	SPAdes v. 3.14.1	Good
Staphylococcus aureus strain S254	45	2816195	32.7718	2809	WGS	ST672	–	Human	India: Assam	2015-02-02	ICAR-National Institute of Veterinary Epidemiology and Disease Informatics	Illumina HiSeq	SPAdes v. 3.14.1	Good
Staphylococcus aureus strain S173	57	2766896	32.7338	2732	WGS	ST1482	CC30	Human	India: Assam	2014-06-15	ICAR-National Institute of Veterinary Epidemiology and Disease Informatics	Illumina HiSeq	SPAdes v. 3.14.1	Good
Staphylococcus aureus strain S171	26	2773801	32.748	2732	WGS	ST672	–	Human	India: Assam	2014-06-15	ICAR-National Institute of Veterinary Epidemiology and Disease Informatics	Illumina HiSeq	SPAdes v. 3.14.1	Good
Staphylococcus aureus strain S172	55	2792427	32.629	2748	WGS	ST1004	–	Human	India: Assam	2014-06-15	ICAR-National Institute of Veterinary Epidemiology and Disease Informatics	Illumina HiSeq	SPAdes v. 3.14.1	Good
Staphylococcus aureus strain S139	69	2825253	32.7552	2814	WGS	ST1482	CC30	Human	India: Assam	2019-07-08	ICAR-National Institute of Veterinary Epidemiology and Disease Informatics	Illumina HiSeq	SPAdes v. 3.14.1	Good
Staphylococcus aureus strain S174	64	2826225	32.5922	2796	WGS	ST1004	–	Human	India: Assam	2014-06-15	ICAR-National Institute of Veterinary Epidemiology and Disease Informatics	Illumina HiSeq	SPAdes v. 3.14.1	Good
Staphylococcus aureus strain S142	118	3012939	32.6944	3127	WGS	ST239	CC8	Human	India: Assam	2014-06-15	ICAR-National Institute of Veterinary Epidemiology and Disease Informatics	Illumina HiSeq	SPAdes v. 3.14.1	Good
Staphylococcus aureus strain S141	46	2783710	32.6904	2721	WGS	ST772	CC1	Human	India: Assam	2014-06-30	ICAR-National Institute of Veterinary Epidemiology and Disease Informatics	Illumina HiSeq	SPAdes v. 3.14.1	Good
Staphylococcus aureus strain S140	52	2774172	32.6944	2714	WGS	ST772	CC1	Human	India: Assam	2014-06-15	ICAR-National Institute of Veterinary Epidemiology and Disease Informatics	Illumina HiSeq	SPAdes v. 3.14.1	Good
Staphylococcus aureus strain S178	60	2793678	32.713	2762	WGS	ST573	CC1	Cattle	India: Uttar Pradesh	2018-06-24	ICAR-National Institute of Veterinary Epidemiology and Disease Informatics	Illumina HiSeq	SPAdes v. 3.14.1	Good
Staphylococcus aureus strain S183	81	2794319	32.7375	2786	WGS	ST789	CC8	Cattle	India: West Bengal	2018-06-25	ICAR-National Institute of Veterinary Epidemiology and Disease Informatics	Illumina HiSeq	SPAdes v. 3.14.1	Good
Staphylococcus aureus strain S260	110	3012276	32.6973	3114	WGS	ST239	CC8	Human	India: Assam	2014-06-15	ICAR-National Institute of Veterinary Epidemiology and Disease Informatics	Illumina HiSeq	SPAdes v. 3.14.1	Good
Staphylococcus aureus strain S265	61	2827941	32.7139	2794	WGS	ST772	CC1	Human	India: Assam	2014-06-15	ICAR-National Institute of Veterinary Epidemiology and Disease Informatics	Illumina HiSeq	SPAdes v. 3.14.1	Good
Staphylococcus aureus strain S181	33	2762043	32.6976	2703	WGS	ST672	–	Cattle	India: West Bengal	2018-06-22	ICAR-National Institute of Veterinary Epidemiology and Disease Informatics	Illumina HiSeq	SPAdes v. 3.14.1	Good
Staphylococcus aureus strain S182	32	2816200	32.7767	2812	WGS	ST672	–	Cattle	India: West Bengal	2018-06-23	ICAR-National Institute of Veterinary Epidemiology and Disease Informatics	Illumina HiSeq	SPAdes v. 3.14.1	Good
Staphylococcus aureus strain S179	32	2815531	32.7698	2812	WGS	ST672	–	Cattle	India: West Bengal	2018-06-20	ICAR-National Institute of Veterinary Epidemiology and Disease Informatics	Illumina HiSeq	SPAdes v. 3.14.1	Good
Staphylococcus aureus strain S180	33	2815162	32.7672	2810	WGS	ST672	–	Cattle	India: West Bengal	2018-06-21	ICAR-National Institute of Veterinary Epidemiology and Disease Informatics	Illumina HiSeq	SPAdes v. 3.14.1	Good
Staphylococcus aureus strain S177	35	2714012	32.7	2665	WGS	ST2219	CC97	Cattle	India: Uttar Pradesh	2016-04-16	ICAR-National Institute of Veterinary Epidemiology and Disease Informatics	Illumina HiSeq	SPAdes v. 3.14.1	Good
Staphylococcus aureus strain S143	47	2804606	32.7082	2762	WGS	ST72	CC8	Cattle	India: Uttar Pradesh	2016-04-14	ICAR-National Institute of Veterinary Epidemiology and Disease Informatics	Illumina HiSeq	SPAdes v. 3.14.1	Good
Staphylococcus aureus strain S144	50	2804671	32.7049	2773	WGS	ST72	CC8	Cattle	India: Uttar Pradesh	2016-04-15	ICAR-National Institute of Veterinary Epidemiology and Disease Informatics	Illumina HiSeq	SPAdes v. 3.14.1	Good
Staphylococcus aureus strain UP13	54	2720711	32.6707	2712	WGS	ST97	CC97	Cattle	India: Uppinangadi Town, Dakshina Kannada District, Karnataka State	2011-10-07	Madurai Kamaraj University	Illumina	SPAdes v. 3.11.1	Good
Staphylococcus aureus strain UP15	42	2660311	32.6548	2600	WGS	ST5098	–	Cattle	India: Uppinangadi Town, Dakshina Kannada District, Karnataka State	2011-10-07	Madurai Kamaraj University	Illumina	SPAdes v. 3.11.1	Good
Staphylococcus aureus strain K109	51	2588690	32.7884	2527	WGS	ST4968	CC8	Cattle	India: Hamilapur Village, Bidar Taluk and District, Karnataka	2011-01-24	Madurai Kamaraj University	Illumina	SPAdes v. 3.11.1	Good
Staphylococcus aureus strain K186	51	2588690	32.7884	2527	WGS	ST4968	CC8	Cattle	India: Bidar Town, Bidar Taluk and District, Karnataka	2011-02-04	Madurai Kamaraj University	Illumina	SPAdes v. 3.11.1	Good
Staphylococcus aureus strain A3.1	39	2732334	32.7335	2692	WGS	ST243	C30	Cattle	India: Barapani, Meghalaya	2013-01-04	Madurai Kamaraj University	Illumina	SPAdes v. 3.11.1	Good
Staphylococcus aureus strain B5	35	2744933	32.737	2727	WGS	ST2454	CC8	Cattle	India: Barapani, Meghalaya	2013-01-04	Madurai Kamaraj University	Illumina	SPAdes v. 3.11.1	Good
Staphylococcus aureus strain B7	91	2701845	32.7541	2707	WGS	ST2454	CC8	Cattle	India: Barapani, Meghalaya	2013-01-04	Madurai Kamaraj University	Illumina	SPAdes v. 3.11.1	Good
Staphylococcus aureus strain BP5	51	2730338	32.6364	2710	WGS	ST4967	CC97	Cattle	India: Dharwad, Karnataka	2013-01-04	Madurai Kamaraj University	Illumina	SPAdes v. 3.11.1	Good
Staphylococcus aureus strain BP2	63	2789900	32.7302	2788	WGS	ST5	CC5	Cattle	India: Dharwad, Karnataka	2013-01-04	Madurai Kamaraj University	Illumina	SPAdes v. 3.11.1	Good
Staphylococcus aureus strain BP8	53	2735108	32.6412	2718	WGS	ST2459	CC97	Cattle	India: Dharwad, Karnataka	2013-01-04	Madurai Kamaraj University	Illumina	SPAdes v. 3.11.1	Good
Staphylococcus aureus strain BP7	43	2791118	32.7239	2785	WGS	ST5	CC5	Cattle	India: Dharwad, Karnataka	2013-01-04	Madurai Kamaraj University	Illumina	SPAdes v. 3.11.1	Good
Staphylococcus aureus strain BP20	37	2689948	32.6402	2645	WGS	ST2454	CC8	Cattle	India: Suburban Bengaluru, Bengaluru Urban district, Karnataka State	2013-01-04	Madurai Kamaraj University	Illumina	SPAdes v. 3.11.1	Good
Staphylococcus aureus strain BP9	47	2727900	32.6247	2712	WGS	ST2454	CC8	Cattle	India: Dharwad, Karnataka	2013-01-04	Madurai Kamaraj University	Illumina	SPAdes v. 3.11.1	Good
Staphylococcus aureus strain BP15	32	2726896	32.7161	2695	WGS	ST2454	CC8	Cattle	India: Suburban Bengaluru, Bengaluru Urban district, Karnataka State	2013-01-04	Madurai Kamaraj University	Illumina	SPAdes v. 3.11.1	Good
Staphylococcus aureus strain H13	35	2691062	32.6366	2646	WGS	ST2454	CC8	Cattle	India: Hyderabad city, Telangana	2013-01-04	Madurai Kamaraj University	Illumina	SPAdes v. 3.11.1	Good
Staphylococcus aureus strain H5	56	2741306	32.7372	2737	WGS	ST2454	CC8	Cattle	India: Hyderabad city, Telangana	2013-01-04	Madurai Kamaraj University	Illumina	SPAdes v. 3.11.1	Good
Staphylococcus aureus strain IV5	36	2743501	32.7427	2721	WGS	ST2454	CC8	Cattle	India: Izzatnagar town, Bareilly district, Uttar Pradesh	2013-01-04	Madurai Kamaraj University	Illumina	SPAdes v. 3.11.1	Good
Staphylococcus aureus strain K1	62	2678282	32.6934	2649	WGS	ST2459	CC97	Cattle	India: Huskur village, Doddaballapura taluk, Bengaluru Rural district, Karnataka State	2009-09-17	Madurai Kamaraj University	Illumina	SPAdes v. 3.11.1	Good
Staphylococcus aureus strain K3.1	59	2667869	32.6731	2665	WGS	ST2454	CC8	Cattle	India: Huskur village, Doddaballapura taluk, Bengaluru Rural district, Karnataka State	2009-09-17	Madurai Kamaraj University	Illumina	SPAdes v. 3.11.1	Good
Staphylococcus aureus strain K4.2	47	2729986	32.7248	2720	WGS	ST2454	CC8	Cattle	India: Huskur village, Doddaballapura taluk, Bengaluru Rural district, Karnataka State	2009-09-17	Madurai Kamaraj University	Illumina	SPAdes v. 3.11.1	Good
Staphylococcus aureus strain K4.1	45	2681455	32.6972	2635	WGS	ST2459	CC97	Cattle	India: Huskur village, Doddaballapura taluk, Bengaluru Rural district, Karnataka State	2009-09-17	Madurai Kamaraj University	Illumina	SPAdes v. 3.11.1	Good
Staphylococcus aureus strain K159	61	2705109	32.6803	2681	WGS	ST2459	CC97	Cattle	India: Jajanmugali village, Basavakalyana taluk, Bidar district, Karnataka	2011-02-02	Madurai Kamaraj University	Illumina	SPAdes v. 3.11.1	Good
Staphylococcus aureus strain B3	87	2701093	32.7694	2714	WGS	ST2454	CC8	Cattle	India: Barapani, Meghalaya	2013-01-04	Madurai Kamaraj University	Illumina	SPAdes v. 3.11.1	Good
Staphylococcus aureus strain K39	40	2654333	32.6613	2586	WGS	ST5360	CC1	Cattle	India: Bengaluru, Karnataka	2009-10-06	Madurai Kamaraj University	Illumina	SPAdes v. 3.11.1	Good
Staphylococcus aureus strain K10	132	2710702	32.7091	2733	WGS	ST2454	CC8	Cattle	India: Bidar town, Bidar taluk and district, Karnataka	2009-11-05	Madurai Kamaraj University	Illumina	SPAdes v. 3.11.1	Good
Staphylococcus aureus strain K13	65	2758596	32.6889	2751	WGS	ST6	CC5	Cattle	India: Chikkanayakanahalli village and taluk, Tumkur district, Karnataka	2009-11-05	Madurai Kamaraj University	Illumina	SPAdes v. 3.11.1	Good
Staphylococcus aureus strain K77	50	2688864	32.6903	2650	WGS	ST2459	CC97	Cattle	India: Thimmanaya kanahalli village, Anekal taluk, Bengaluru Rural district, Karnataka	2010-10-20	Madurai Kamaraj University	Illumina	SPAdes v. 3.11.1	Good
Staphylococcus aureus strain K41	33	2717042	32.713	2683	WGS	ST2454	CC8	Cattle	India: Hessaraghatta suburban village, Bengaluru North taluk, Karnataka	2009-12-15	Madurai Kamaraj University	Illumina	SPAdes v. 3.11.1	Good
Staphylococcus aureus strain K68	51	2588690	32.7884	2527	WGS	ST4968	CC8	Cattle	India: Ballur village, Anekal taluk, Bengaluru Rural district, Karnataka	2010-10-20	Madurai Kamaraj University	Illumina	SPAdes v. 3.11.1	Good
Staphylococcus aureus strain 174	7	2796432	32.6201	2660	WGS	ST1687	CC97	Cattle	India: Karnataka	2017-05-25	ICAR-National Institute of Veterinary Epidemiology and Disease Informatics	Illumina	Others v. 3.0	Good
Staphylococcus aureus strain 183	6	2785076	32.6304	2631	WGS	ST1687	CC97	Cattle	India:Bangalore	2017-12-12	ICAR-National Institute of Veterinary Epidemiology and Disease Informatics	Illumina	Others v. 3.0	Good
Staphylococcus aureus strain 187	6	2784339	32.629	2630	WGS	ST1687	CC97	Cattle	India:Bangalore	2016-07-12	ICAR-National Institute of Veterinary Epidemiology and Disease Informatics	Illumina	Others v. 3.0	Good
Staphylococcus aureus strain 364	1	2750208	32.7007	2614	WGS	ST3881	–	Cattle	India:Bangalore	2016-03-09	ICAR-National Institute of Veterinary Epidemiology and Disease Informatics	Illumina	Others v. 3.0	Good
Staphylococcus aureus strain 179	4	2776137	32.624	2633	WGS	ST1687	CC97	Cattle	India:Bangalore	2017-05-26	ICAR-National Institute of Veterinary Epidemiology and Disease Informatics	Illumina	Others v. 3.0	Good
Staphylococcus aureus strain BMSA 1	87	2838583	32.53	2867	WGS	–	–	Cattle	India: Telangana	01-Jan-2015	National Institute of Animal Biotechnology (NIAB)	Illumina MiSeq	SPADES v. 3.1.1	Good
Staphylococcus aureus strain M418	139	3006350	32.63	2995	WGS	ST239	CC8	Human	India	2006-01-20	SC			Good
Staphylococcus aureus strain NMR02	77	3041569	32.61	3135	WGS	ST239	CC8	Human	India	6-Feb-14	Laboratory of Medical Microbiology, University of Antwerpen	Illumina MiSeq	SPAdes v. 3.5	Good
Staphylococcus aureus strain NMR09	80	2963203	32.69	3044	WGS	ST161	CC8	Human	India	12-Dec-13	Laboratory of Medical Microbiology, University of Antwerpen	Illumina MiSeq	SPAdes v. 3.5	Good
Staphylococcus aureus strain NMR07	77	3013857	32.68	3122	WGS	ST239	CC8	Human	India	25-Jan-14	Laboratory of Medical Microbiology, University of Antwerpen	Illumina MiSeq	SPAdes v. 3.5	Good
Staphylococcus aureus strain NMR05	79	3034842	32.72	3121	WGS	ST368	CC8	Human	India	2-Mar-14	Laboratory of Medical Microbiology, University of Antwerpen	Illumina MiSeq	SPAdes v. 3.5	Good
Staphylococcus aureus strain VB26276	95	2821449	32.69	2873	WGS	ST772	CC1	Human	India:Vellore	29-Jul-15	Christian Medical College	IonTorrent	SPAdes v. 5.0.0	Good
Staphylococcus aureus strain VBV169	86	2856081	32.76	2916	WGS	ST672	–	Human	India:Vellore	2-Feb-15	Christian Medical College	IonTorrent	SPAdes v. 5.0.0	Good
Staphylococcus aureus subsp. aureus ST772-MRSA-V strain DAR4145	1	2860508	32.85	2686	Complete	ST772	CC1	Human	India: Mumbai	2009	Menzies School of Health Research	PacBio SMRT	HGAP v. 2.2	Good
Staphylococcus aureus MUF168	59	2752244	32.8	2848	WGS	ST672	–	Human	India	2012	"School of Life Sciences, Manipal University"	IonTorrent	MIRA v. 4	Good
Staphylococcus aureus MUM270	125	2834436	32.7	2981	WGS	ST22	CC22	Human	India	2012	School of Life Sciences, Manipal University	IonTorrent	MIRA v. 4	Good
Staphylococcus aureus MUM475	74	2852107	32.7	2843	WGS	ST1	CC1	Human	India	2012	School of Life Sciences, Manipal University	IonTorrent	MIRA v. 4	Good
Staphylococcus aureus MUF256	58	2783966	32.7	2935	WGS	–	–	Human	India	2012	School of Life Sciences, Manipal University	IonTorrent	MIRA v. 4	Good
Staphylococcus aureus subsp. aureus AMRF1	112	2976587	32.7	3167	WGS	ST22	CC22	Human	India: Madurai	2012	Aravind Medical Research Foundation	IonTorrent	MIRA v. 4	Good
Staphylococcus aureus subsp. aureus AMRF2	60	2909029	32.8	3106	WGS	ST672	–	Human	India: Madurai	2012	Aravind Medical Research Foundation	IonTorrent	MIRA v. 4	Good
Staphylococcus aureus subsp. aureus strain VB3985	167	2811606	32.96	3002	WGS	ST6	CC5	Human	India	25-Apr-2016	Christian Medical College	IonTorrent	SPAdes v. 5.0.0.0	Good
Staphylococcus aureus subsp. aureus strain VB4283	78	2796422	32.7	2903	WGS	–	–	Human	India	13-Feb-2016	Christian Medical College	IonTorrent	SPAdes v. 5.0.0.0	Good
Staphylococcus aureus subsp. aureus strain VB9352	1	2866554	32.8536	3001	Complete	ST772	CC1	Human	India	2016	Christian Medical College	Oxford Nanopore MiniION; IonTorrent	CANU v. 1.7; UNICYCLER HYBRID v. 0.4.6	Good
Staphylococcus aureus subsp. aureus strain VB31683	1	2841049	32.8186	2926	Complete	ST22	CC22	Human	India	2015	Christian Medical College	Oxford Nanopore MiniION; IonTorrent	CANU v. 1.7; UNICYCLER HYBRID v. 0.4.6	Good
Staphylococcus aureus subsp. anaerobius strain Mq2T	200	2912364	32.84	2904	WGS	ST291	–	Human	India: Chandigarh	08-Jul-2012	Institute of Microbial Technology	Illumina MiSeq	CLC NGS Cell v. 7.0	Good
